# Supplementary material for: PDGF regulates guanylate cyclase expression and cGMP signaling in vascular smooth muscle
Source: Commun Biol. 2022 Mar 3;5:197. doi: 10.1038/s42003-022-03140-2 (PMC8894477; doi:10.1038/s42003-022-03140-2)
Supplement: Supplementary file 3 — Supplementary Data 1 [file 42003_2022_3140_MOESM3_ESM.xlsx]

## Sheet: Figure 1
Figure 1
Fig. 1a
GUCY1A3			GUCY1B3
Control	PDGF-BB		Control	PDGF-BB
0.034657	0.00078194		0.276605	0.0163347
0.0453072	0.00143264		0.370821	0.0167808
0.0385284	0.00124689		0.32253	0.0180826
0.024446	0.00116981		0.353065	0.0153256
Fig. 1b
Control	PDGF-BB
0.803107	0.187667
1.44481	0.117039
0.949418	0.0860477
0.802669	0.111318
Fig. 1c
Ctrl	PDGF	PDGFRB WT	PDGFRB NK
1	0.165865	0.584559	0.255373
1	0.0540993	0.722831	0.109183
1	0.0578905	1.45556	0.0591262
1	0.0178612	1.14732	0.269255
Fig. 1d
Veh	DEA-NO	PDGF-BB	PDGF-BB DEA-NO
0.00597096	0.00982076	0.00545959	0.00652714
0.00541042	0.00946185	0.00566695	0.00504131
0.00601846	0.0112405	0.00350176	0.00612397
Fig. 1e
Veh	DETA-NO	PDGF-BB	PDGF-BB DETA-NO
0.264	0.145	0.391	0.455
0.235	0.123	0.361	0.316
0.279	0.15	0.552	0.627
0.28	0.154	0.37	0.435
0.291	0.231	0.569	0.608
Fig. 1f
Veh	DETA-NO	PDGF-BB	PDGF-BB DETA-NO
15.9856	16.2625	25.9694	20.8871
19.8901	17.7839	27.7623	24.5414
20.8348	19.1993	29.0089	21.6311

## Sheet: Figure 2
Figure 2
Fig. 2a
DMSO	DMSO + PDGF	LY-29	LY-29 + PDGF
1	0.0405814	0.322068	0.492833
1	0.0487273	0.265362	0.463694
1	0.0540094	0.438584	0.547519
1	0.166372	0.417251	0.390935
Fig. 2b
DMSO	PDGF	GDC	GDC PDGF
1	0.0471205	0.486224	0.0411949
1	0.0215991	0.339682	0.0261159
1	0.110405	0.829384	0.137488
Fig. 2c
Control	LV-ctrl	LV-RacN17	PDGF	LV-ctrl PDGF	LV-RacN17 PDGF
1	0.600758	0.890181	0.171209	0.197572	0.542328
1	1.30068	1.4741	0.258308	0.114379	1.0983
1	0.578161	1.20518	0.0341844	0.0244966	0.396535
1	0.503383	0.823622	0.0338983	0.0157083	0.395441
Fig. 2d
Control	LV-ctrl	LV-RacL61
1	0.95888	0.118187
1	0.937579	0.072413
1	1.01379	0.0125837
Fig. 2f
Ctrl	Prex1 WT	Prex1 GD
1	0	0.707583
1	0.1248	0.624817
1	0.00243733	0.975291

## Sheet: Figure 3
Figure 3
Fig. 3a
LV-ctrl PDGF	LV-ctrl PDGF	LV-NICD2	LV-NICD2 PDGF
0.0037967	0.00067028	1	0.948187
0.17809	0.00153161	1	0.787289
0.207695	0.0406111	1	0.539528
Fig. 3c
Ctrl	PDGFRB WT	PDGFRB NK	Low GFP-	Low GFP+	High GFP-	High GFP+
0.0679594	0.0698863	0.0104514	0.0870181	0.0617991	0.0298195	0.0163061
0.0483341	0.0465951	0.00933895	0.0656632	0.0489692	0.0246051	0.0166147
0.0727555	0.0939926	0.00945384	0.116819	0.0875773	0.0333629	0.0159473
Fig. 3d
	Control				PDGF-BB
Dll1	0.00496238	0.00578099	0.00416529	0.0054237	0.00241924	0.00157286	0.00167007	0.001912
Dll3	0.00097795	0.00078793	0.00080455	0.0007759	0.00065885	0.00061674	0.0004338	0.00072055
Dll4	0.00612661	0.00909449	0.00658595	0.0072411	0.0142793	0.0123505	0.0110149	0.0119187
Jagged1	0.00484191	0.00476022	0.00422864	0.00525212	0.00163474	0.0013842	0.0012795	0.00103476
Jagged2	2.1064e-05	1.0204e-05	6.4687e-06	1.9043e-05	2.7142e-05	6.592e-05	6.469e-05	2.2658e-05
Fig. 3e
	Control				PDGF-BB
HES1	0.915699	0.993974	1.04943	1.04089	0.950976	0.475706	0.677233	0.820589
HEY1	0.820414	1.15764	1.03845	0.98349	2.57725	2.25223	2.9095	2.1839
BCL2	0.94209	1.04319	1.21431	0.800413	0.314808	0.167934	0.339537	0.178386
TAGLN	1.02643	1.03993	1.04772	0.885924	0.0344621	0.0348973	0.0386373	0.0247644
Fig. 3f
Ctrl	LV-ctrl	LV-Jagged1
1	1.41831	1.8087
1	1.32099	1.84848
1	0.882192	1.44205
Fig. 3h
DMSO	LV-ctrl	LV-RacL61	Dynasore	LV-ctrl Dynasore	LV-RacL61 Dynasore
1	1.37584	0.114452	0.121456	0.116943	0.0494679
1	0.704747	0.162438	0.0647341	0.0506463	0.0449927
1	0.669729	0.304529	0.111734	0.0758519	0.035555
Fig. 3i
Control	PDGF-BB
0.743627	0.659542
0.541416	0.505042
0.571921	0.46978
0.633481	0.537781
Fig. 3j
Control	PDGF-BB
1	0.538434
1	0.252438
1	0.202197

## Sheet: Figure 4
Figure 4
Fig. 4a
PDGFB			GUCY1A3			GUCY1B3			JAG1			DLL4
Early	Late		Early	Late		Early	Late		Early	Late		Early	Late
7.1187	7.06293		9.31313	9.02756		8.48711	8.33099		10.1313	9.16749		6.59806	6.10518
6.66444	6.50565		9.48922	9.67613		8.63416	8.75512		10.4333	10.4828		5.41749	5.43418
6.37606	6.66026		9.99414	10.0872		8.98218	8.94329		10.8534	10.4197		5.39098	5.8768
6.53069	6.83555		9.88827	9.92032		8.82421	8.68245		10.8633	10.6642		5.80232	5.90139
6.81766	6.80348		10.0817	9.89675		8.92312	8.97002		10.7019	10.6416		5.48389	5.63656
6.59273	7.20887		10.508	8.69501		9.05686	7.76637		10.8884	9.37149		5.50907	6.16288
6.87611	7.43074		9.79023	9.19529		8.49091	8.385		10.7101	9.7851		5.79574	5.67986
6.98658	7.71588		9.82209	9.02769		8.69458	8.11779		10.6175	9.58419		5.77265	6.12211
6.74419	6.9887		9.96423	9.82343		9.01198	8.73262		10.9752	10.5837		5.9583	5.67648
6.66944	7.18564		10.5415	9.8966		9.29963	9.00468		10.844	10.3524		5.77759	6.33405
6.67336	6.83592		9.88605	9.38979		8.92737	8.69784		10.8842	10.5447		5.81534	6.29243
7.12722	7.07243		9.01198	9.36928		8.3922	8.50424		10.1048	10.377		6.14341	6.25416
7.13739	7.59906		9.73182	9.27591		8.39301	8.3126		10.2172	10.0358		5.52341	5.7586
6.67435	7.72533		9.65912	8.61893		8.73583	7.53797		10.5595	9.14406		5.70954	6.2049
7.02919	7.45893		9.56974	8.7584		8.93055	8.14763		10.596	9.59604		6.19366	6.26497
6.85307	7.33474		10.1492	9.37893		9.00801	8.58235		10.7027	9.51629		5.86655	5.99872
6.73378	7.01034		9.12845	9.28412		8.52872	8.66875		9.86159	9.74434		5.58355	5.61573
6.74283	7.04801		9.4139	9.24138		8.43608	8.08634		10.4516	9.92213		6.17482	5.52523
6.70033	7.19336		9.81594	9.51151		8.60053	8.4879		10.7559	10.1082		5.36431	5.80184
6.4873	7.18021		9.61951	9.29687		8.39251	8.33594		10.8006	9.8521		5.25196	6.31233
6.71818	6.86286		8.73023	9.79375		8.4161	8.99839		9.63855	10.7245		5.63636	5.76855
7.14994	7.08466		9.37153	9.32882		8.5944	8.74617		9.93074	9.95572		5.69937	5.88373
6.38217	6.32995		9.79114	10.2015		8.86453	9.17498		10.3814	10.7034		5.36293	5.64308
6.41233	6.69295		9.68617	9.13129		9.05609	8.35989		10.626	9.41142		5.73041	5.39646
6.17508	6.99712		10.0534	8.95917		9.05804	8.12432		10.509	9.71279		5.57291	5.85249
6.28487	6.55776		9.6351	10.0008		8.88382	9.12278		10.1522	10.5533		5.76959	5.56089
6.21036	6.65861		10.1712	9.63038		8.97644	8.72145		10.871	10.1527		5.29281	5.77924
6.64045	6.82163		9.29787	9.21163		8.64498	8.18858		10.2113	9.6626		5.81345	5.68664
6.28337	6.49367		9.96531	9.88595		9.13974	9.15622		10.5465	10.645		5.57701	5.66588
6.11181	6.57172		10.3701	10.0995		9.08076	8.87181		10.7287	10.472		5.47677	5.75368
6.44881	6.94449		9.9514	9.2452		9.27278	8.5441		10.1944	9.2942		6.25154	6.40706
6.4982	6.90588		9.61892	9.48804		8.58011	8.65688		10.4644	10.1149		5.88432	5.64329
Fig. 4b
GUCY1A3			GUCY1B3			JAG1			DLL4
GUCY1A3	PDGFB		GUCY1B3	PDGFB		JAG1	PDGFB		DLL4	PDGFB
9.02756	7.06293		8.33099	7.06293		9.16749	7.06293		6.10518	7.06293
9.67613	6.50565		8.75512	6.50565		10.4828	6.50565		5.43418	6.50565
10.0872	6.66026		8.94329	6.66026		10.4197	6.66026		5.8768	6.66026
9.92032	6.83555		8.68245	6.83555		10.6642	6.83555		5.90139	6.83555
9.89675	6.80348		8.97002	6.80348		10.6416	6.80348		5.63656	6.80348
8.69501	7.20887		7.76637	7.20887		9.37149	7.20887		6.16288	7.20887
9.19529	7.43074		8.385	7.43074		9.7851	7.43074		5.67986	7.43074
9.02769	7.71588		8.11779	7.71588		9.58419	7.71588		6.12211	7.71588
9.82343	6.9887		8.73262	6.9887		10.5837	6.9887		5.67648	6.9887
9.8966	7.18564		9.00468	7.18564		10.3524	7.18564		6.33405	7.18564
9.38979	6.83592		8.69784	6.83592		10.5447	6.83592		6.29243	6.83592
9.36928	7.07243		8.50424	7.07243		10.377	7.07243		6.25416	7.07243
9.27591	7.59906		8.3126	7.59906		10.0358	7.59906		5.7586	7.59906
8.61893	7.72533		7.53797	7.72533		9.14406	7.72533		6.2049	7.72533
8.7584	7.45893		8.14763	7.45893		9.59604	7.45893		6.26497	7.45893
9.37893	7.33474		8.58235	7.33474		9.51629	7.33474		5.99872	7.33474
9.28412	7.01034		8.66875	7.01034		9.74434	7.01034		5.61573	7.01034
9.24138	7.04801		8.08634	7.04801		9.92213	7.04801		5.52523	7.04801
9.51151	7.19336		8.4879	7.19336		10.1082	7.19336		5.80184	7.19336
9.29687	7.18021		8.33594	7.18021		9.8521	7.18021		6.31233	7.18021
9.79375	6.86286		8.99839	6.86286		10.7245	6.86286		5.76855	6.86286
9.32882	7.08466		8.74617	7.08466		9.95572	7.08466		5.88373	7.08466
10.2015	6.32995		9.17498	6.32995		10.7034	6.32995		5.64308	6.32995
9.13129	6.69295		8.35989	6.69295		9.41142	6.69295		5.39646	6.69295
8.95917	6.99712		8.12432	6.99712		9.71279	6.99712		5.85249	6.99712
10.0008	6.55776		9.12278	6.55776		10.5533	6.55776		5.56089	6.55776
9.63038	6.65861		8.72145	6.65861		10.1527	6.65861		5.77924	6.65861
9.21163	6.82163		8.18858	6.82163		9.6626	6.82163		5.68664	6.82163
9.88595	6.49367		9.15622	6.49367		10.645	6.49367		5.66588	6.49367
10.0995	6.57172		8.87181	6.57172		10.472	6.57172		5.75368	6.57172
9.2452	6.94449		8.5441	6.94449		9.2942	6.94449		6.40706	6.94449
9.48804	6.90588		8.65688	6.90588		10.1149	6.90588		5.64329	6.90588
Fig. 4c
BCL2			HEYL			HEY2			TAGLN
Early	Late		Early	Late		Early	Late		Early	Late
7.84	7.82		7.75	7.48		7.7	7		12.03	11.29
8.14	8.22		7.49	8.03		9.36	9.1		12.28	12.29
8.5	8.33		8.59	7.82		9.58	8.82		12.84	12.35
8.27	8.05		8.76	8.06		9.68	8.73		12.66	12.25
8.16	8.08		8.72	8.5		9.01	8.81		12.37	12.35
8.18	7.77		8.49	7.4		9.69	7.11		12.57	11.46
7.78	7.77		8.54	7.08		9.24	7.41		12.52	11.75
8.18	7.87		7.92	7.01		8.53	6.93		12.52	11.71
7.97	7.81		8.94	7.97		9.58	8.67		12.79	12.47
8.05	7.91		8.53	7.94		9.68	8.49		12.68	12.1
7.97	7.72		8.39	8		9.7	8.56		12.8	12.56
7.6	7.77		7.77	8.37		7.88	8.75		11.72	12.16
7.98	7.81		8.27	8.32		8.76	8.29		12.35	12.02
7.89	7.4		8.37	7.44		9.6	7.65		12.64	11.61
8.09	7.78		8.44	7.47		8.96	6.86		12.56	11.49
7.92	7.77		8.66	7.66		9.32	7.7		12.43	11.88
8.12	8.05		7.52	7.25		7.72	7.69		11.34	11.44
7.72	7.76		7.78	7.49		8.1	7.69		12.36	11.7
8.21	7.96		8.69	7.88		9.4	8.14		12.6	12.13
8.06	8		8.73	7.66		9.12	7.63		12.73	11.78
8.02	8.03		7.11	7.97		7.68	9.36		11.59	12.29
8.23	8.26		7.23	7.41		8.29	8.27		11.79	11.89
8.33	8.32		8.08	8.13		9.13	9.38		12.27	12.49
8.06	8.19		7.69	7.03		9.3	7.21		12.58	11.51
8.13	7.94		7.82	7.45		9.27	7.3		12.27	11.54
7.89	8.26		7.62	7.73		8.57	8.82		12.34	12.12
8.4	8.11		8.14	7.38		9.73	8.13		12.77	11.82
8.09	8.03		7.56	6.71		8.38	7.23		11.97	11.55
8.21	8.29		7.75	7.81		9.09	9.04		12.64	12.65
8.37	8.2		8.04	7.78		9.86	9.09		12.52	12.23
7.97	7.8		7.48	7.16		8.63	6.53		12.26	11.09
8.32	8.42		7.32	7.47		8.87	7.9		12.37	12
Fig. 4d
BCL2			HEYL			HEY2			TAGLN
BCL2	PDGFB		HEYL	PDGFB		HEY2	PDGFB		TAGLN	PDGFB
7.82	7.06293		7.48	7.06293		7	7.06293		11.29	7.06293
8.22	6.50565		8.03	6.50565		9.1	6.50565		12.29	6.50565
8.33	6.66026		7.82	6.66026		8.82	6.66026		12.35	6.66026
8.05	6.83555		8.06	6.83555		8.73	6.83555		12.25	6.83555
8.08	6.80348		8.5	6.80348		8.81	6.80348		12.35	6.80348
7.77	7.20887		7.4	7.20887		7.11	7.20887		11.46	7.20887
7.77	7.43074		7.08	7.43074		7.41	7.43074		11.75	7.43074
7.87	7.71588		7.01	7.71588		6.93	7.71588		11.71	7.71588
7.81	6.9887		7.97	6.9887		8.67	6.9887		12.47	6.9887
7.91	7.18564		7.94	7.18564		8.49	7.18564		12.1	7.18564
7.72	6.83592		8	6.83592		8.56	6.83592		12.56	6.83592
7.77	7.07243		8.37	7.07243		8.75	7.07243		12.16	7.07243
7.81	7.59906		8.32	7.59906		8.29	7.59906		12.02	7.59906
7.4	7.72533		7.44	7.72533		7.65	7.72533		11.61	7.72533
7.78	7.45893		7.47	7.45893		6.86	7.45893		11.49	7.45893
7.77	7.33474		7.66	7.33474		7.7	7.33474		11.88	7.33474
8.05	7.01034		7.25	7.01034		7.69	7.01034		11.44	7.01034
7.76	7.04801		7.49	7.04801		7.69	7.04801		11.7	7.04801
7.96	7.19336		7.88	7.19336		8.14	7.19336		12.13	7.19336
8	7.18021		7.66	7.18021		7.63	7.18021		11.78	7.18021
8.03	6.86286		7.97	6.86286		9.36	6.86286		12.29	6.86286
8.26	7.08466		7.41	7.08466		8.27	7.08466		11.89	7.08466
8.32	6.32995		8.13	6.32995		9.38	6.32995		12.49	6.32995
8.19	6.69295		7.03	6.69295		7.21	6.69295		11.51	6.69295
7.94	6.99712		7.45	6.99712		7.3	6.99712		11.54	6.99712
8.26	6.55776		7.73	6.55776		8.82	6.55776		12.12	6.55776
8.11	6.65861		7.38	6.65861		8.13	6.65861		11.82	6.65861
8.03	6.82163		6.71	6.82163		7.23	6.82163		11.55	6.82163
8.29	6.49367		7.81	6.49367		9.04	6.49367		12.65	6.49367
8.2	6.57172		7.78	6.57172		9.09	6.57172		12.23	6.57172
7.8	6.94449		7.16	6.94449		6.53	6.94449		11.09	6.94449
8.42	6.90588		7.47	6.90588		7.9	6.90588		12	6.90588
Fig. 4e
GUCY1A3			GUCY1B3			JAG1			DLL4			BCL2			HEYL			HEY2			TAGLN
GUCY1A3	PREX1		GUCY1B3	PREX1		JAG1	PREX1		DLL4	PREX1		BCL2	PREX1		HEYL	PREX1		HEY2	PREX1		TAGLN	PREX1
9.02756	9.32		8.33099	9.32		9.16749	9.32		6.10518	9.32		7.82	9.32		7.48	9.32		7	9.32		11.29	9.32
9.67613	8.66		8.75512	8.66		10.4828	8.66		5.43418	8.66		8.22	8.66		8.03	8.66		9.1	8.66		12.29	8.66
10.0872	8.93		8.94329	8.93		10.4197	8.93		5.8768	8.93		8.33	8.93		7.82	8.93		8.82	8.93		12.35	8.93
9.92032	9.02		8.68245	9.02		10.6642	9.02		5.90139	9.02		8.05	9.02		8.06	9.02		8.73	9.02		12.25	9.02
9.89675	9.16		8.97002	9.16		10.6416	9.16		5.63656	9.16		8.08	9.16		8.5	9.16		8.81	9.16		12.35	9.16
8.69501	9.44		7.76637	9.44		9.37149	9.44		6.16288	9.44		7.77	9.44		7.4	9.44		7.11	9.44		11.46	9.44
9.19529	9.38		8.385	9.38		9.7851	9.38		5.67986	9.38		7.77	9.38		7.08	9.38		7.41	9.38		11.75	9.38
9.02769	9.54		8.11779	9.54		9.58419	9.54		6.12211	9.54		7.87	9.54		7.01	9.54		6.93	9.54		11.71	9.54
9.82343	9.15		8.73262	9.15		10.5837	9.15		5.67648	9.15		7.81	9.15		7.97	9.15		8.67	9.15		12.47	9.15
9.8966	9.23		9.00468	9.23		10.3524	9.23		6.33405	9.23		7.91	9.23		7.94	9.23		8.49	9.23		12.1	9.23
9.38979	9.03		8.69784	9.03		10.5447	9.03		6.29243	9.03		7.72	9.03		8	9.03		8.56	9.03		12.56	9.03
9.36928	9.18		8.50424	9.18		10.377	9.18		6.25416	9.18		7.77	9.18		8.37	9.18		8.75	9.18		12.16	9.18
9.27591	9.48		8.3126	9.48		10.0358	9.48		5.7586	9.48		7.81	9.48		8.32	9.48		8.29	9.48		12.02	9.48
8.61893	9.34		7.53797	9.34		9.14406	9.34		6.2049	9.34		7.4	9.34		7.44	9.34		7.65	9.34		11.61	9.34
8.7584	9.35		8.14763	9.35		9.59604	9.35		6.26497	9.35		7.78	9.35		7.47	9.35		6.86	9.35		11.49	9.35
9.37893	9.58		8.58235	9.58		9.51629	9.58		5.99872	9.58		7.77	9.58		7.66	9.58		7.7	9.58		11.88	9.58
9.28412	8.83		8.66875	8.83		9.74434	8.83		5.61573	8.83		8.05	8.83		7.25	8.83		7.69	8.83		11.44	8.83
9.24138	9.24		8.08634	9.24		9.92213	9.24		5.52523	9.24		7.76	9.24		7.49	9.24		7.69	9.24		11.7	9.24
9.51151	9.13		8.4879	9.13		10.1082	9.13		5.80184	9.13		7.96	9.13		7.88	9.13		8.14	9.13		12.13	9.13
9.29687	9.19		8.33594	9.19		9.8521	9.19		6.31233	9.19		8	9.19		7.66	9.19		7.63	9.19		11.78	9.19
9.79375	8.95		8.99839	8.95		10.7245	8.95		5.76855	8.95		8.03	8.95		7.97	8.95		9.36	8.95		12.29	8.95
9.32882	8.94		8.74617	8.94		9.95572	8.94		5.88373	8.94		8.26	8.94		7.41	8.94		8.27	8.94		11.89	8.94
10.2015	8.17		9.17498	8.17		10.7034	8.17		5.64308	8.17		8.32	8.17		8.13	8.17		9.38	8.17		12.49	8.17
9.13129	8.41		8.35989	8.41		9.41142	8.41		5.39646	8.41		8.19	8.41		7.03	8.41		7.21	8.41		11.51	8.41
8.95917	9.15		8.12432	9.15		9.71279	9.15		5.85249	9.15		7.94	9.15		7.45	9.15		7.3	9.15		11.54	9.15
10.0008	8.67		9.12278	8.67		10.5533	8.67		5.56089	8.67		8.26	8.67		7.73	8.67		8.82	8.67		12.12	8.67
9.63038	8.21		8.72145	8.21		10.1527	8.21		5.77924	8.21		8.11	8.21		7.38	8.21		8.13	8.21		11.82	8.21
9.21163	8.86		8.18858	8.86		9.6626	8.86		5.68664	8.86		8.03	8.86		6.71	8.86		7.23	8.86		11.55	8.86
9.88595	8.39		9.15622	8.39		10.645	8.39		5.66588	8.39		8.29	8.39		7.81	8.39		9.04	8.39		12.65	8.39
10.0995	8.44		8.87181	8.44		10.472	8.44		5.75368	8.44		8.2	8.44		7.78	8.44		9.09	8.44		12.23	8.44
9.2452	9.04		8.5441	9.04		9.2942	9.04		6.40706	9.04		7.8	9.04		7.16	9.04		6.53	9.04		11.09	9.04
9.48804	9.21		8.65688	9.21		10.1149	9.21		5.64329	9.21		8.42	9.21		7.47	9.21		7.9	9.21		12	9.21

## Sheet: Figure 5
Figure 5
Fig. 5b
Control	Injured
0.0819914	0.175664
0.0810704	0.123742
0.0818357	0.151255
